# Supplementary material for: Antibladder Cancer Effects of Excavatolide C by Inducing Oxidative Stress, Apoptosis, and DNA Damage In Vitro
Source: Pharmaceuticals (Basel). 2022 Jul 24;15(8):917. doi: 10.3390/ph15080917 (PMC9329968; doi:10.3390/ph15080917)
Supplement: Supplementary file 1 [file pharmaceuticals-15-00917-s001.zip]

Archive with 1 entries (1 files):
- pharmaceuticals-1801269-Supplementary.pdf
